# Supplementary material for: Spark Plasma Sintering-Assisted Synthesis of Bi2Fe4O9/Bi25FeO40 Heterostructures with Enhanced Photocatalytic Activity for Removal of Antibiotics
Source: Int J Mol Sci. 2022 Oct 21;23(20):12652. doi: 10.3390/ijms232012652 (PMC9604494; doi:10.3390/ijms232012652)
Supplement: Supplementary file 1 [file ijms-23-12652-s001.zip]

Archive with 1 entries (1 files):
- ijms-1934950-supplementary.pdf
